# Supplementary material for: Thermal and Herbicide Tolerances of Chromerid Algae and Their Ability to Form a Symbiosis With Corals
Source: Front Microbiol. 2019 Feb 12;10:173. doi: 10.3389/fmicb.2019.00173 (PMC6379472; doi:10.3389/fmicb.2019.00173)
Supplement: Table S7 — The maximum and effective quantum yield values and pressure over photosystem II (Qm) of five microalgal strains after 12 and 22 days of exposure to different temperatures. [file Table_7.XLSX]

## Sheet: Sheet1
The maximum and effective quantum yield values and pressure over photosystem II (Qm) of five microalgal strains after 12 and 22 days of exposure to different temperatures
Trait	Duration of exposure (days)	Temperature (°C)	C. goreaui									Unknown chromerid									C. velia1									C. velia2									V. brassicaformis
Effective QY	12	27	0.479826	0.486516	0.477329	0.489075	0.47888	0.490074	0.478218	0.465033	0.478563	0.293565	0.296908	0.279762	0.311624	0.290862	0.292747	0.28653	0.302314	0.277834	0.38962	0.455756	0.455665	0.459269	0.44308	0.410684	0.45951	0.456913	0.457132	0.423525	0.438404	0.436101	0.449449	0.438287	0.449958	0.469147	0.454161	0.462372	0.281135	0.255933	0.318878	0.32271	0.282825	0.299971	0.306096	0.269739	0.297945
Effective QY	12	30	0.421933	0.419929	0.416172	0.429453	0.425677	0.431324	0.422669	0.417362	0.415059	0.323547	0.322525	0.323542	0.316597	0.32782	0.322739	0.330968	0.32675	0.304433	0.437481	0.449783	0.450237	0.439709	0.444816	0.462424	0.442733	0.4611	0.46271	0.319181	0.445281	0.426821	0.432561	0.470148	0.432654	0.418869	0.465701	0.431832	0.210251	0.234124	0.221888	0.244857	0.25019	0.251564	0.226817	0.260071	0.268098
Effective QY	12	31	0.380195	0.380752	0.362444	0.391106	0.371224	0.38993	0.395487	0.377677	0.395345	0.311198	0.306402	0.290001	0.340593	0.312971	0.322084	0.359201	0.341521	0.340496	0.452138	0.441095	0.443861	0.481924	0.378897	0.414873	0.471609	0.445074	0.438256	0.43001	0.467034	0.474293	0.45958	0.475263	0.490452	0.432109	0.474208	0.457618	0.19254	0.195348	0.147785	0.196945	0.230072	0.208144	0.225856	0.17893	0.188665
Effective QY	12	32	0.15259	0.18968	0.18036	0.14617	0.214046	0.193271	0.182882	0.214698	0.199007	0.307855	0.315347	0.318894	0.315148	0.333714	0.286614	0.328608	0.317766	0.305711	0.471097	0.481484	0.49592	0.487884	0.504079	0.489686	0.507075	0.492882	0.515487	0.473398	0.473851	0.438369	0.486134	0.52353	0.490684	0.518478	0.536342	0.506759	0.177508	0.147364	0.072742	0.167414	0.153075	0.090182	0.219276	0.244755	0.219412
Maximum QY	12	27	0.548883	0.541297	0.503253	0.522148	0.526339	0.523899	0.546422	0.522667	0.525895	0.349212	0.374827	0.351306	0.358655	0.370064	0.372093	0.342341	0.363971	0.36085	0.562074	0.54593	0.547651	0.580123	0.474725	0.573969	0.572266	0.549906	0.558491	0.572557	0.528375	0.538252	0.580325	0.519735	0.542401	0.567677	0.56234	0.536197	0.428903	0.412348	0.402827	0.447213	0.410113	0.43363	0.434693	0.414609	0.409891
Maximum QY	12	30	0.532038	0.534077	0.523338	0.510074	0.528553	0.529711	0.524385	0.508078	0.510764	0.375547	0.385029	0.376832	0.35607	0.36765	0.380531	0.36733	0.381211	0.360976	0.571582	0.531038	0.52907	0.556184	0.454153	0.3777	0.554274	0.538173	0.545929	0.566017	0.559096	0.565289	0.549628	0.337591	0.542428	0.545817	0.525877	0.534879	0.382659	0.360955	0.363381	0.338403	0.288723	0.301351	0.349492	0.328113	0.349735
Maximum QY	12	31	0.475444	0.44919	0.447086	0.455561	0.454411	0.465997	0.475888	0.468405	0.466904	0.364054	0.351989	0.350182	0.352062	0.351279	0.359372	0.355569	0.370319	0.36594	0.547445	0.472028	0.538661	0.557692	0.540422	0.534298	0.54207	0.529579	0.528666	0.548795	0.410217	0.539711	0.52781	0.538936	0.540645	0.558289	0.537226	0.544604	0.324252	0.328905	0.362001	0.302682	0.345466	0.343013	0.343683	0.347258	0.34549
Maximum QY	12	32	0.464519	0.437239	0.436455	0.461457	0.445004	0.449457	0.491856	0.454933	0.456694	0.361365	0.33758	0.340324	0.353088	0.3454	0.355064	0.343514	0.34804	0.348	0.533923	0.550254	0.537277	0.527323	0.520401	0.532822	0.550168	0.557441	0.544511	0.534734	0.539542	0.551005	0.54559	0.541469	0.515964	0.521805	0.511716	0.517624	0.284158	0.282562	0.314332	0.3064	0.275103	0.304294	0.308296	0.295455	0.344505
Pressure over PSII (Qm)	12	27	0.125814	0.101203	0.051513	0.06334	0.090168	0.064564	0.124819	0.110269	0.090003	0.15935	0.20788	0.203652	0.131132	0.214022	0.213242	0.163028	0.169401	0.230057	0.306817	0.165175	0.167965	0.208325	0.06666	0.284484	0.197034	0.169107	0.181487	0.260292	0.170279	0.189783	0.225522	0.156711	0.170433	0.173567	0.192373	0.137683	0.344525	0.379328	0.2084	0.278398	0.310373	0.308233	0.295834	0.349414	0.273112
Pressure over PSII (Qm)	12	30	0.20695	0.213729	0.204774	0.158057	0.194637	0.185737	0.193972	0.178547	0.187376	0.138465	0.162336	0.141416	0.110857	0.108337	0.151872	0.09899	0.142863	0.156639	0.234614	0.153012	0.149003	0.209418	0.020559	-0.22432	0.201238	0.143212	0.152436	0.436093	0.20357	0.244951	0.212993	-0.39266	0.202375	0.232583	0.11443	0.192655	0.450553	0.351376	0.389379	0.276434	0.13346	0.165213	0.351009	0.207374	0.233425
Pressure over PSII (Qm)	12	31	0.200337	0.152359	0.189319	0.141485	0.183066	0.163235	0.168949	0.193696	0.153263	0.145187	0.129513	0.171856	0.032577	0.109053	0.103759	-0.01021	0.077765	0.069531	0.174094	0.065532	0.175992	0.13586	0.298887	0.223518	0.129985	0.15957	0.171015	0.216447	-0.1385	0.121209	0.12927	0.118146	0.092839	0.226012	0.117303	0.159723	0.406203	0.406066	0.591755	0.349334	0.334024	0.393189	0.342836	0.484735	0.453921
Pressure over PSII (Qm)	12	32	0.67151	0.566187	0.586762	0.683242	0.519002	0.56999	0.62818	0.528067	0.564244	0.148077	0.06586	0.062969	0.107452	0.033833	0.192782	0.043393	0.086984	0.12152	0.117669	0.124979	0.076975	0.074791	0.031364	0.080958	0.078327	0.115813	0.053303	0.114704	0.121753	0.204419	0.108976	0.03313	0.048996	0.006376	-0.04812	0.02099	0.375319	0.478472	0.768582	0.45361	0.443572	0.703635	0.288748	0.1716	0.363109
Effective QY	22	27	0.501694	0.495582	0.486396	0.498759	0.506419	0.477984	0.504301	0.495349	0.497451	0.289712	0.286513	0.293187	0.266456	0.258836	0.274343	0.27252	0.27338	0.281477	0.38962	0.455756	0.455665	0.459269	0.44308	0.410684	0.45951	0.456913	0.457132	0.423525	0.438404	0.436101	0.449449	0.438287	0.449958	0.469147	0.454161	0.462372	0.281135	0.255933	0.318878	0.32271	0.282825	0.299971	0.306096	0.269739	0.297945
Effective QY	22	30	0.420997	0.409742	0.400304	0.414819	0.407992	0.399875	0.41196	0.401978	0.41996	0.308603	0.315472	0.311578	0.323462	0.314209	0.313969	0.332007	0.317743	0.31093	0.380594	0.417867	0.405145	0.369856	0.384851	0.387404	0.374075	0.35543	0.396197	0.389614	0.411764	0.376587	0.380443	0.38627	0.389589	0.379155	0.390755	0.386594	0.113168	0.086079	0.113387	0.085485	0.090955	0.096086	0.084488	0.054502	0.110269
Effective QY	22	31	0.349803	0.33822	0.333544	0.339793	0.338226	0.335133	0.35782	0.339166	0.338268	0.274431	0.292988	0.290856	0.281014	0.290459	0.280624	0.325789	0.300319	0.309143	0.404971	0.39184	0.401861	0.410334	0.447647	0.411073	0.387573	0.423542	0.444877	0.4176	0.412626	0.415959	0.416606	0.43296	0.420688	0.395466	0.441465	0.437227	0.05423	0	0.099494	0.153044	0.111587	0.094805	0.053593	0.106394	0.083792
Effective QY	22	32	0.096349	0.098797	0.066133	0.060146	0.08947	0.081973	0.075054	0.066079	0.031083	0.265559	0.27691	0.253587	0.265639	0.260989	0.270717	0.297957	0.294716	0.276569	0.389107	0.410173	0.411987	0.370877	0.403197	0.414633	0.386912	0.40489	0.412175	0.424312	0.426597	0.423637	0.425377	0.442834	0.392319	0.406478	0.449665	0.392855	0	0.118431	0.04444	0.140455	0.08801	0.105129	0.077241	0.112087	0.109829
Maximum QY	22	27	0.530295	0.538588	0.51845	0.527752	0.481178	0.518367	0.538743	0.522241	0.524755	0.352743	0.36367	0.378272	0.36164	0.359959	0.373119	0.343565	0.360509	0.365849	0.562074	0.536285	0.54805	0.580123	0.560515	0.567795	0.572266	0.553115	0.557067	0.558198	0.526144	0.546341	0.587368	0.515797	0.537624	0.556017	0.536618	0.51735	0.42387	0.334077	0.415425	0.428764	0.395706	0.409898	0.431185	0.416655	0.407142
Maximum QY	22	30	0.472795	0.478937	0.485242	0.48627	0.480419	0.490222	0.48017	0.468835	0.491384	0.368588	0.361946	0.362259	0.362372	0.363513	0.374162	0.365962	0.364907	0.373023	0.483511	0.479189	0.483047	0.481453	0.464	0.466319	0.486984	0.477535	0.462899	0.485864	0.484324	0.492274	0.502711	0.500758	0.478647	0.495906	0.462873	0.493951	0.252607	0.257272	0.252406	0.18748	0.177769	0.226006	0.207044	0.212713	0.274744
Maximum QY	22	31	0.45511	0.448364	0.445299	0.441032	0.45489	0.45586	0.469276	0.441219	0.453448	0.32648	0.354346	0.345917	0.331182	0.337215	0.346068	0.330576	0.336253	0.35539	0.466144	0.450926	0.448001	0.46699	0.467342	0.476856	0.459548	0.461176	0.468708	0.48219	0.482911	0.478029	0.477009	0.499863	0.479324	0.476821	0.481601	0.470057	0.25465	0.23038	0.249682	0.248236	0.253854	0.260719	0.273554	0.270849	0.282482
Maximum QY	22	32	0.079252	0.060883	0.134576	0.077979	0.076402	0.046358	0.026667	0.061802	0.089431	0.338512	0.333524	0.323265	0.33094	0.31359	0.324023	0.318512	0.320118	0.326386	0.474601	0.448896	0.479796	0.484336	0.447589	0.466059	0.461137	0.457818	0.448352	0.494509	0.49192	0.496928	0.499596	0.433001	0.485294	0.493809	0.505087	0.475185	0.154066	0.172095	0.212583	0.241379	0.211533	0.21321	0.201074	0.197591	0.245711
Pressure over PSII (Qm)	22	27	0.053934	0.07985	0.061827	0.054937	-0.05246	0.077904	0.06393	0.051493	0.052032	0.178688	0.212162	0.224931	0.263201	0.280929	0.264731	0.206788	0.241683	0.23062	0.306817	0.150161	0.16857	0.208325	0.209513	0.276704	0.197034	0.173928	0.179395	0.241264	0.16676	0.201779	0.234809	0.150272	0.163062	0.156236	0.153661	0.106268	0.336742	0.23391	0.232405	0.247348	0.285265	0.268181	0.290105	0.352608	0.268204
Pressure over PSII (Qm)	22	30	0.109557	0.144476	0.175043	0.146937	0.150758	0.184298	0.142054	0.142602	0.145353	0.162743	0.1284	0.139903	0.107376	0.135632	0.160874	0.092783	0.129249	0.166459	0.212853	0.12797	0.161272	0.231792	0.17058	0.16923	0.231854	0.255699	0.144096	0.198101	0.149817	0.235005	0.243217	0.228629	0.186062	0.23543	0.155805	0.217343	0.552	0.665416	0.550775	0.544031	0.488353	0.574852	0.591932	0.743777	0.598648
Pressure over PSII (Qm)	22	31	0.231388	0.245658	0.250966	0.22955	0.256466	0.264834	0.237506	0.231298	0.254009	0.159425	0.173158	0.159174	0.151482	0.138653	0.189107	0.014481	0.106866	0.13013	0.131232	0.131033	0.102991	0.121322	0.042143	0.137951	0.156621	0.081604	0.050844	0.133951	0.145544	0.129846	0.126629	0.133843	0.122331	0.17062	0.083339	0.069843	0.787041	1	0.601517	0.383474	0.560428	0.636371	0.804086	0.607183	0.703372
Pressure over PSII (Qm)	22	32	-0.21573	-0.62274	0.508583	0.22869	-0.17104	-0.76826	-1.81449	-0.0692	0.652436	0.215511	0.169745	0.215545	0.19732	0.167738	0.164513	0.064534	0.079352	0.152632	0.180139	0.086263	0.141329	0.234257	0.09918	0.110342	0.160961	0.115609	0.080689	0.141953	0.132792	0.147488	0.148558	-0.02271	0.191585	0.176852	0.109728	0.173259	1	0.311828	0.790952	0.418114	0.583942	0.506923	0.615858	0.432732	0.553016
