# Supplementary material for: Thermal and Herbicide Tolerances of Chromerid Algae and Their Ability to Form a Symbiosis With Corals
Source: Front Microbiol. 2019 Feb 12;10:173. doi: 10.3389/fmicb.2019.00173 (PMC6379472; doi:10.3389/fmicb.2019.00173)
Supplement: Table S8 — The % inhibition of effective quantum yield values Dose-response of the percentage inhibition of the effective (ΔF/Fm′) quantum yields of five microalgal strains exposed for 48 h to diuron at 27°C. Inhibition is relative to the quantum yield values at 0 μg L-1of diuronand pressure over photosystem II (Qm) of five microalgal strains after 12 and 22 days of exposure to different temperatures. [file Table_8.XLSX]

## Sheet: Sheet1
The % inhibition of effective quantum yield values Dose-response of the percentage inhibition of the effective (ΔF/Fm’) quantum yields of five microalgal strains exposed for 48 h to diuron at 27°C. Inhibition is relative to the quantum yield values at 0 µg L-1of diuronand pressure over photosystem II (Qm) of five microalgal strains after 12 and 22 days of exposure to different temperatures
log[diuron] g/L	C. goreaui									Unknown chromerid									V. brassicaformis									C. velia1									C. velia2
-1	0	0	0	0	0	0	0	0	0	0	0	0	0	0	0	0	0	0	0	0	0	0	0	0	0	0	0	0	0	0	0	0	0	0	0	0	0	0	0	0	0	0	0	0	0
-0.522879	4.74541	3.80778	2.14819	2.50294	3.0145	2.04149	5.51329	4.29065	2.93962	4.37433	5.41392	-0.47941	-6.23785	0.929567	3.80356	1.23005	11.2671	-1.43553
0	9.82444	9.44715	5.05694	6.23932	6.75411	6.27758	7.73597	7.21946	5.84119	5.98811	-3.30232	8.6304	1.66971	3.20476	-4.99235	2.70904	2.00184	-1.12087	15.2916	4.2808	-6.27586	2.07327	4.48336	-5.51345	10.6143	13.3552	-2.91048	3.86934	-1.70642	10.0262	-2.32201	-2.02842	3.23013	-0.76396	-6.7221	-3.67557	0.572693	0.379013	0.400978	0.593235	-0.75737	2.50846	-2.24772	-9.57182	-6.95062
0.477121	23.4639	22.4194	22.4201	24.4452	23.8121	21.8522	25.1798	26.4681	21.8333	8.24117	-2.00001	11.691	-2.10209	2.13309	7.31278	11.4757	-0.85233	-6.79121	-2.90259	12.7085	-11.2006	5.09091	-8.3059	-9.27918	5.7743	0.127998	-9.25138	17.6802	22.8544	6.37577	18.5657	4.0468	5.67571	35.3562	4.47802	3.07082	13.9736	10.5837	4.95829	15.2253	3.28419	4.79138	12.8345	0.338486	4.23961
1	49.6365	60.0755	65.3156	56.2478	60.1572	57.5163	56.2111	60.6546	57.6025	12.0621	7.73708	8.2257	-1.58287	-8.97508	4.82421	6.09289	3.77541	-3.18797	-2.90259	1.4064	-11.4792	5.09091	-8.34313	-14.4777	5.7743	7.97396	-15.5802	17.6802	19.7818	16.4192	18.5657	18.5187	19.6935	35.3562	24.1475	19.4885	13.9736	18.7495	25.063	15.2253	14.6003	14.1722	12.8345	18.0359	26.2819
1.47712	78.5466	80.8071	81.3129	83.548	81.2444	81.6072	80.903	83.6531	78.6791	1.18156	8.15784	2.34276	-0.20439	-4.76446	-1.8053	7.30235	2.34374	5.73866	6.15969	11.41	3.955	-10.8564	-5.99517	5.16397	4.21	11.0815	-7.14054	51.9733	56.0549	59.752	60.5139	56.4652	59.867	54.9275	52.6612	62.3958	72.7155	59.6251	68.3678	60.5482	60.6286	66.654	58.5323	59.7723	64.5853
2	86.968	87.2823	83.9475	87.3273	84.9516	82.5935	89.165	85.2191	83.2394	9.05095	-0.74676	1.31187	0.078231	1.19219	-0.1117	1.16057	6.02575	-1.37851	2.747	-7.4526	-0.65667	4.43756	-1.86583	5.53707	14.9234	-0.79943	8.37567	74.7762	64.3061	64.6595	66.3695	67.9945	65.791	66.2507	64.1554	65.4479	72.2354	75.1123	73.8663	74.219	75.9594	73.852	73.4991	76.352	74.2031
2.47712	85.2199	88.6923	87.7713	87.2441	86.9429	87.812	85.958	84.9341	88.4124	3.19889	10.5526	5.34205	2.94641	2.97411	6.30843	6.63106	28.3298	7.53532	11.022	13.8252	8.49009	7.68732	13.7613	9.16999	6.50666	10.037	10.4324	77.0271	82.1885	80.3662	82.9491	77.889	78.2152	75.5113	75.0197	78.0317	81.6905	82.2238	85.3128	82.0589	82.1808	84.2699	81.6883	82.6368	81.7864
3	86.2091	89.9473	86.5567	84.6589	88.2567	84.2758	86.3697	88.4387	85.8938	39.1925	40.2702	42.4672	41.0613	0.143321	42.3189	43.4779	41.6687	41.408	50.8172	44.9986	48.6239	50.1225	46.6137	49.3987	50.8651	50.4784	51.1427	85.5598	82.0892	84.292	84.3719	84.0034	84.5475	88.2898	85.5078	83.2921	117.985	88.6468	83.9552	84.6056	85.6008	86.1322	85.078	84.0492	83.6472
3.47712	85.9465	87.5973	88.4452	87.4931	86.9211	88.1654	85.8996	89.5684	88.7071	76.2777	77.3147	76.6767	71.3167	72.8002	70.8828	74.6494	74.2751	73.555	78.5612	77.5945	79.7517	77.624	77.1079	78.3594	74.7111	76.65	76.5237	89.2382	89.1305	88.647	90.885	87.0919	87.9902	87.3933	85.8684	87.1884	84.8448	84.7461	87.3782	84.8568	84.1757	87.1406	83.4209	85.9345	85.4179
3.69897	85.5447	88.9826	87.6693	88.6127	86.3329	88.2838	90.5315	88.5945	92.276	78.915	78.7654	80.0324	76.2685	73.6488	80.8993		81.4216	81.4466	81.3123	79.7632	81.3913	78.9793	83.5779	85.2805	81.7049	81.869	82.1479	89.2685	87.9833	90.3261	84.8354	88.7452	87.9658	86.8613	86.7055	86.7037	84.4334	85.6503	85.9709	82.6516	88.2001	87.9795	85.8137	84.9407	85.5145
