# Supplementary material for: Thermal and Herbicide Tolerances of Chromerid Algae and Their Ability to Form a Symbiosis With Corals
Source: Front Microbiol. 2019 Feb 12;10:173. doi: 10.3389/fmicb.2019.00173 (PMC6379472; doi:10.3389/fmicb.2019.00173)
Supplement: Table S9 — The % inhibition of effective quantum yield values Dose-response of the percentage inhibition of the effective (ΔF/Fm′) quantum yields of five microalgal strains exposed for 48 h to diuron at 27°C. Inhibition is relative to the quantum yield values at 0 μg L-1of diuronand pressure over photosystem II (Qm) of five microalgal strains after 12 and 22 days of exposure to different temperatures. [file Table_9.XLSX]

## Sheet: Sheet1
The % inhibition of effective quantum yield values Dose-response of the percentage inhibition of the effective (ΔF/Fm’) quantum yields of five microalgal strains exposed for 48 h to diuron at 27°C. Inhibition is relative to the quantum yield values at 0 µg L-1of diuronand pressure over photosystem II (Qm) of five microalgal strains after 12 and 22 days of exposure to different temperatures
Duration of temperature exposure (days)	Temperature	log[diuron] g/L	C. goreaui									Unknown chromerid									V. brassicaformis									C. velia1									C. velia2
12	27	-1	0	0	0	0	0	0	0	0	0	0	0	0	0	0	0	0	0	0	0	0	0	0	0	0	0	0	0	0	0	0	0	0	0	0	0	0	0	0	0	0	0	0	0	0	0
12	27	-0.522879	4.74541	3.80778	2.14819	2.50294	3.0145	2.04149	5.51329	4.29065	2.93962	4.37433	5.41392	-0.47941	-6.23785	0.929567	3.80356	1.23005	11.2671	-1.43553
12	27	0	9.82444	9.44715	5.05694	6.23932	6.75411	6.27758	7.73597	7.21946	5.84119	5.98811	-3.30232	8.6304	1.66971	3.20476	-4.99235	2.70904	2.00184	-1.12087	15.2916	4.2808	-6.27586	2.07327	4.48336	-5.51345	10.6143	13.3552	-2.91048	3.86934	-1.70642	10.0262	-2.32201	-2.02842	3.23013	-0.76396	-6.7221	-3.67557	0.572693	0.379013	0.400978	0.593235	-0.75737	2.50846	-2.24772	-9.57182	-6.95062
12	27	0.477121	23.4639	22.4194	22.4201	24.4452	23.8121	21.8522	25.1798	26.4681	21.8333	8.24117	-2.00001	11.691	-2.10209	2.13309	7.31278	11.4757	-0.85233	-6.79121	-2.90259	12.7085	-11.2006	5.09091	-8.3059	-9.27918	5.7743	0.127998	-9.25138	17.6802	22.8544	6.37577	18.5657	4.0468	5.67571	35.3562	4.47802	3.07082	13.9736	10.5837	4.95829	15.2253	3.28419	4.79138	12.8345	0.338486	4.23961
12	27	1	49.6365	60.0755	65.3156	56.2478	60.1572	57.5163	56.2111	60.6546	57.6025	12.0621	7.73708	8.2257	-1.58287	-8.97508	4.82421	6.09289	3.77541	-3.18797	-2.90259	1.4064	-11.4792	5.09091	-8.34313	-14.4777	5.7743	7.97396	-15.5802	17.6802	19.7818	16.4192	18.5657	18.5187	19.6935	35.3562	24.1475	19.4885	13.9736	18.7495	25.063	15.2253	14.6003	14.1722	12.8345	18.0359	26.2819
12	27	1.47712	78.5466	80.8071	81.3129	83.548	81.2444	81.6072	80.903	83.6531	78.6791	1.18156	8.15784	2.34276	-0.20439	-4.76446	-1.8053	7.30235	2.34374	5.73866	6.15969	11.41	3.955	-10.8564	-5.99517	5.16397	4.21	11.0815	-7.14054	51.9733	56.0549	59.752	60.5139	56.4652	59.867	54.9275	52.6612	62.3958	72.7155	59.6251	68.3678	60.5482	60.6286	66.654	58.5323	59.7723	64.5853
12	27	2	86.968	87.2823	83.9475	87.3273	84.9516	82.5935	89.165	85.2191	83.2394	9.05095	-0.74676	1.31187	0.078231	1.19219	-0.1117	1.16057	6.02575	-1.37851	2.747	-7.4526	-0.65667	4.43756	-1.86583	5.53707	14.9234	-0.79943	8.37567	74.7762	64.3061	64.6595	66.3695	67.9945	65.791	66.2507	64.1554	65.4479	72.2354	75.1123	73.8663	74.219	75.9594	73.852	73.4991	76.352	74.2031
12	27	2.47712	85.2199	88.6923	87.7713	87.2441	86.9429	87.812	85.958	84.9341	88.4124	3.19889	10.5526	5.34205	2.94641	2.97411	6.30843	6.63106	28.3298	7.53532	11.022	13.8252	8.49009	7.68732	13.7613	9.16999	6.50666	10.037	10.4324	77.0271	82.1885	80.3662	82.9491	77.889	78.2152	75.5113	75.0197	78.0317	81.6905	82.2238	85.3128	82.0589	82.1808	84.2699	81.6883	82.6368	81.7864
12	27	3	86.2091	89.9473	86.5567	84.6589	88.2567	84.2758	86.3697	88.4387	85.8938	39.1925	40.2702	42.4672	41.0613	0.143321	42.3189	43.4779	41.6687	41.408	50.8172	44.9986	48.6239	50.1225	46.6137	49.3987	50.8651	50.4784	51.1427	85.5598	82.0892	84.292	84.3719	84.0034	84.5475	88.2898	85.5078	83.2921	117.985	88.6468	83.9552	84.6056	85.6008	86.1322	85.078	84.0492	83.6472
12	27	3.47712	85.9465	87.5973	88.4452	87.4931	86.9211	88.1654	85.8996	89.5684	88.7071	76.2777	77.3147	76.6767	71.3167	72.8002	70.8828	74.6494	74.2751	73.555	78.5612	77.5945	79.7517	77.624	77.1079	78.3594	74.7111	76.65	76.5237	89.2382	89.1305	88.647	90.885	87.0919	87.9902	87.3933	85.8684	87.1884	84.8448	84.7461	87.3782	84.8568	84.1757	87.1406	83.4209	85.9345	85.4179
12	27	3.69897	85.5447	88.9826	87.6693	88.6127	86.3329	88.2838	90.5315	88.5945	92.276	78.915	78.7654	80.0324	76.2685	73.6488	80.8993		81.4216	81.4466	81.3123	79.7632	81.3913	78.9793	83.5779	85.2805	81.7049	81.869	82.1479	89.2685	87.9833	90.3261	84.8354	88.7452	87.9658	86.8613	86.7055	86.7037	84.4334	85.6503	85.9709	82.6516	88.2001	87.9795	85.8137	84.9407	85.5145
12	32	-1	68.2363	60.5154	62.4555	69.5727	55.4433	59.7679	61.9306	55.3075	58.5738	-9.59486	-12.2622	-13.5249	-12.1912	-18.8007	-2.03331	-16.9829	-13.1231	-8.8318	37.7854	48.3505	74.5046	41.3231	46.3488	68.3922	23.146	14.2158	23.0983	-8.62768	-11.0228	-14.3514	-12.4986	-16.2329	-12.9141	-16.9238	-13.651	-18.8634	-9.41149	-9.51614	-1.31557	-12.3551	-20.9981	-13.4066	-19.8304	-23.9591	-17.1218
12	32	-0.522879	66.1961	59.9077	68.9165	61.9233	56.3788	62.7022	69.5576	55.8009	64.9809	-8.52541	-9.97144	-5.3202	-13.5614	-13.768	-12.0831	-15.5839	-17.1008	-9.84862
12	32	0	65.3958	64.8992	61.0087	61.9755	57.6482	64.3401	67.534	60.4025	60.3048	-12.9666	-11.301	-8.28014	-17.3694	-12.1079	-9.02317	-12.8973	-11.1994	-13.1816	28.4037	52.8521	49.6979	25.1534	49.0964	28.2988	14.0693	27.3023	22.1831	-5.24403	-8.04247	-8.07691	-9.76075	-15.3905	-10.0876	-18.1456	-18.0432	-15.8114	-7.4742	-10.0715	-4.15858	-9.33409	-10.817	-5.4176	-16.4379	-21.881	-15.4318
12	32	0.477121	64.8955	63.2219	59.8909	64.9366	55.8933	55.8932	66.7109	58.7821	62.9141	-6.34431	-10.15	-8.3741	-11.4515	-16.6746	-11.9479	-12.5726	-12.9248	-9.21564	50.8607	41.9749	44.2291	50.4168	37.2671	32.5293	17.7472	24.8023	17.0527	18.9663	-0.36269	2.34813	22.3704	-2.90714	2.09186	21.0039	-9.36057	-2.80961	20.8033	0.583222	4.10345	18.587	-1.52501	5.44794	15.5466	-8.35784	-17.4466
12	32	1	65.2855	64.605	64.4392	64.1738	65.3609	65.1128	68.0343	65.9209	64.1013	-10.3574	-14.5682	-5.37561	-16.5951	-15.2006	-9.96923	-9.08738	-10.5691	-11.609	50.8607	45.5841	42.6396	50.4168	19.2228	23.3453	17.7472	24.9885	20.1586	18.9663	25.4495	28.193	22.3704	23.1105	27.395	21.0039	15.7314	18.1924	20.8033	28.7382	35.0265	18.587	25.9084	25.322	15.5466	20.6961	18.3598
12	32	1.47712	77.1833	78.6126	76.6105	80.143	74.8915	79.466	80.0284	76.4936	77.4061	-4.14411	-8.55668	-8.83405	-8.69884	-15.0193	-10.3971	-10.5691	-11.7991	-5.9916	52.2489	30.0447	41.2994	45.3393	41.9339	28.8173	26.4817	17.4652	31.389	70.6784	69.7471	64.9758	69.0256	69.3729	77.7719	69.554	67.9237	69.7766	73.7103	77.1633	63.1972	70.2694	68.4657	72.2639	70.0439	72.1754	70.3009
12	32	2	83.219	85.0931	88.4416	84.6603	82.0725	82.8095	89.9848	84.3286	83.8866	4.71162	-5.21026	-1.21909	-4.70381	-11.6211	1.58388	-4.34549	-8.72656	-7.12471	40.8142	39.74	49.525	41.0487	38.5256	43.5549	23.877	17.9782	34.4332	76.6477	78.3535	77.4615	74.8789	76.8813	74.7702	74.0513	74.9961	76.3729	78.7068	81.4285	86.5429	81.5011	82.6731	78.3135	79.9128	79.0877	81.694
12	32	2.47712	87.1989	85.6825	83.6532	86.9098	85.9183	85.5371	85.5714	82.252	86.2047	12.882	11.6415	11.0127	7.63048	5.05849	9.55372	14.0445	12.2314	7.47159	40.9592	41.8322	56.148	52.0498	39.8233	36.2066	29.2317	23.8382	36.3569	82.111	79.8986	84.8905	81.167	81.4742	84.8903	81.8796	82.8324	88.4583	83.2099	80.8885	81.9914	85.7241	86.533	84.1118	83.7381	84.2604	86.1523
12	32	3	87.8074	86.2479	90.5725	87.4733	87.8824	87.9121	85.1519	86.7503	84.8199	35.8916	38.0822	34.7024	39.7861	31.9777	38.3861	33.3579	37.1926	33.7792	49.3349	56.5616	63.5628	49.7175	57.3901	47.7383	52.3871	35.8022	40.1135	83.3942	84.64	83.8081	82.101	82.9633	85.7748	90.1549	85.5674	84.9684	88.9757	78.8298	89.5277	86.2656	83.7058	83.7341	82.9913	86.4934	84.3089
12	32	3.47712	83.0922	87.5885	86.9291	88.96	87.2197	90.2105	88.252	89.6438	90.2987	65.056	62.9804	65.1261	63.6574	61.2502	64.0469	62.9102	65.4334	60.7264	69.2213	72.9678	76.8915	70.0636	66.0454	76.8953	70.6735	64.3631	72.2059	82.7073	83.3423	86.7519	90.0222	87.7312	88.9554	85.3233	86.2952	86.1432	87.9984	81.1946	83.0389	81.4712	84.9951	88.7645	85.3481	82.6087	85.1495
12	32	3.69897	86.2056	86.2056	84.2713	90.016	87.4006	85.6934	90.1115	84.5262	85.7619	71.8156	73.0864	75.0392	73.2496	72.8204	75.5333	65.4334	72.5729	75.6504	68.541	85.0764	85.3871	70.7152	79.0506	79.561	80.2149	84.7657	87.0145	82.4566	89.5005	87.1589	86.837	87.6471	88.6264	88.2126	89.8107	86.9863	86.0118	81.8825	86.9595	83.427	80.701	90.0525	84.218	94.1961	86.6183
22	27	-1	0	0	0	0	0	0	0	0	0	0	0	0	0	0	0	0	0	0	0	0	0	0	0	0	0	0	0	0	0	0	0	0	0	0	0	0	0	0	0	0	0	0	0	0	0
22	27	-0.522879	1.2665	3.70877	4.81409	5.14274	1.81031	-0.02783	1.70755	1.78335	1.91949	4.37433	5.41392	-0.47941	-6.23785	0.929567	3.80356	1.23005	11.2671	-1.43553
22	27	0	6.98775	7.33476	5.43541	7.11161	6.2444	7.49859	4.52797	4.42664	5.04362	5.98811	-3.30232	8.6304	1.66971	3.20476	-4.99235	2.70904	2.00184	-1.12087	17.4579	6.72872	-3.55796	4.57765	6.9261	-2.81504	12.9003	15.571	-0.27865	3.86934	-1.70642	10.0262	-2.32201	-2.02842	3.23013	-0.76396	-6.7221	-3.67557	0.572693	0.379013	0.400978	0.593235	-0.75737	2.50846	-2.24772	-9.57182	-6.95062
22	27	0.477121	21.4058	21.4247	23.5722	21.6685	21.6685	24.0319	19.9016	25.3667	21.845	8.24117	-2.00001	11.691	-2.10209	2.13309	7.31278	11.4757	-0.85233	-6.79121	-0.27096	14.9409	-8.35672	7.51811	-5.53608	-6.48448	8.18403	2.68213	-6.45738	17.6802	22.8544	6.37577	18.5657	4.0468	5.67571	35.3562	4.47802	3.07082	13.9736	10.5837	4.95829	15.2253	3.28419	4.79138	12.8345	0.338486	4.23961
22	27	1	59.5399	57.4838	56.8622	55.0366	55.7232	55.8157	53.8061	53.6231	58.7765	12.0621	7.73708	8.2257	-1.58287	-8.97508	4.82421	6.09289	3.77541	-3.18797	-0.27096	3.92783	-8.62822	7.51811	-5.57236	-11.5501	8.18403	10.3274	-12.6244	17.6802	19.7818	16.4192	18.5657	18.5187	19.6935	35.3562	24.1475	19.4885	13.9736	18.7495	25.063	15.2253	14.6003	14.1722	12.8345	18.0359	26.2819
22	27	1.47712	81.3678	80.916	81.4853	84.233	80.678	79.9601	81.2009	79.7956	79.9459	1.18156	8.15784	2.34276	-0.20439	-4.76446	-1.8053	7.30235	2.34374	5.73866	8.55956	13.6756	6.41125	-8.02139	-3.28444	7.58931	6.65974	13.3555	-4.40053	51.9733	56.0549	59.752	60.5139	56.4652	59.867	54.9275	52.6612	62.3958	72.7155	59.6251	68.3678	60.5482	60.6286	66.654	58.5323	59.7723	64.5853
22	27	2	87.0276	86.8541	87.7173	87.5133	90.0265	85.6455	91.6202	84.6992	85.7428	9.05095	-0.74676	1.31187	0.078231	1.19219	-0.1117	1.16057	6.02575	-1.37851	5.23415	-4.70461	1.91752	6.88148	0.739287	7.95286	17.0991	1.77841	10.7189	74.7762	64.3061	64.6595	66.3695	67.9945	65.791	66.2507	64.1554	65.4479	72.2354	75.1123	73.8663	74.219	75.9594	73.852	73.4991	76.352	74.2031
22	27	2.47712	87.0655	87.9905	87.3541	86.8437	85.5646	84.8949	85.9709	84.4097	89.7517	3.19889	10.5526	5.34205	2.94641	2.97411	6.30843	6.63106	28.3298	7.53532	13.2975	16.0291	10.8304	10.0481	15.9667	11.4929	8.89766	12.3377	12.723	77.0271	82.1885	80.3662	82.9491	77.889	78.2152	75.5113	75.0197	78.0317	81.6905	82.2238	85.3128	82.0589	82.1808	84.2699	81.6883	82.6368	81.7864
22	27	3	90.6086	85.5769	85.3073	88.3484	89.5933	85.5235	87.6891	88.2735	86.5025	39.1925	40.2702	42.4672	41.0613	0.143321	42.3189	43.4779	41.6687	41.408	52.075	46.4052	49.9378	51.3981	47.979	50.6928	52.1217	51.7449	52.3922	85.5598	82.0892	84.292	84.3719	84.0034	84.5475	88.2898	85.5078	83.2921	117.985	88.6468	83.9552	84.6056	85.6008	86.1322	85.078	84.0492	83.6472
22	27	3.47712	89.907	88.3745	89.4815	90.8171	87.6367	85.1746	88.3841	88.2243	88.3676	76.2777	77.3147	76.6767	71.3167	72.8002	70.8828	74.6494	74.2751	73.555	79.1094	78.1675	80.2695	78.1963	77.6933	78.9129	75.3579	77.2472	77.1241	89.2382	89.1305	88.647	90.885	87.0919	87.9902	87.3933	85.8684	87.1884	84.8448	84.7461	87.3782	84.8568	84.1757	87.1406	83.4209	85.9345	85.4179
22	27	3.69897	88.102	90.4798	89.1096	92.7153	89.8256	88.8915	88.4349	87.6299	87.9868	78.915	78.7654	80.0324	76.2685	73.6488	80.8993		81.4216	81.4466	81.7903	80.2807	81.8672	79.5169	83.9979	85.6569	82.1728	82.3327	82.6044	89.2685	87.9833	90.3261	84.8354	88.7452	87.9658	86.8613	86.7055	86.7037	84.4334	85.6503	85.9709	82.6516	88.2001	87.9795	85.8137	84.9407	85.5145
22	32	-1	80.5123	80.0172	86.6239	87.8349	81.9037	83.42	84.8195	86.6349	93.7132	4.75201	0.680928	9.04612	4.72324	6.3913	2.90216	-6.86815	-5.70579	0.803013	100	59.5526	84.8227	52.0309	69.9422	64.0957	73.6202	61.7193	62.4907	-8.62768	-11.0228	-14.3514	-12.4986	-16.2329	-12.9141	-16.9238	-13.651	-18.8634	5.03799	4.52665	5.18895	4.79954	0.892583	12.198	9.02914	-0.63622	12.078
22	32	-0.522879	87.1345	83.4049	81.2508	89.1695	85.6518	82.9702	88.4289	85.9272	88.0631	3.75658	6.88073	4.38561	5.02817	4.4574	3.40467	-9.71302	-9.12485	-1.96223
22	32	0	85.6542	85.5128	82.158	86.7453	83.0568	84.3919	83.2958	86.5882	87.1716	4.46122	0.319688	7.73695	1.62853	2.38126	3.46961	-6.01112	-6.38806	-2.20872	83.3721	58.3133	72.3221	50.9267	64.7917	52.3455	56.8988	67.9273	56.2528	-5.24403	-8.04247	-8.07691	-9.76075	-15.3905	-10.0876	-18.1456	-18.0432	-15.8114	8.09758	5.14089	6.29091	6.94916	3.23506	9.96348	11.0437	2.03078	11.0913
22	32	0.477121	75.8484	84.9699	85.4936	85.5578	83.9865	85.8223	87.1056	85.8745	84.117	0.247572	5.78393	8.09998	3.08555	-0.05547	3.79269	-10.0629	-7.91118	-8.28878	66.1773	64.1492	66.2045	64.8086	62.044	74.3027	78.1456	69.199	62.4321	18.9663	-0.36269	2.34813	22.3704	-2.90714	2.09186	21.0039	-9.36057	-2.80961	20.2461	10.6522	9.8682	18.1285	10.206	16.6752	31.5186	11.5443	14.3668
22	32	1	80.934	84.421	81.6062	80.9234	85.3092	88.8051	87.3123	84.5238	92.3616	2.80132	11.8204	12.6924	-4.54135	6.40766	7.99646	-10.2976	-10.5877	0.609515	66.1773	78.3973	79.3859	64.8086	70.4851	63.5099	78.1456	55.214	84.895	18.9663	25.4495	28.193	22.3704	23.1105	27.395	21.0039	15.7314	18.1924	20.2461	24.0613	18.0308	18.1285	27.5208	35.3063	31.5186	24.2586	28.2115
22	32	1.47712	79.7356	87.3954	92.4266	94.1808	89.8507	85.2737	88.2998	90.6941	83.0152	7.71427	1.27605	10.4007	6.74323	6.42868	5.59495		-4.67104	-1.767	52.8595	76.5976	81.308	42.4113	60.949	74.1609	70.5815	60.0794	97.5489	70.6784	69.7471	64.9758	69.0256	69.3729	77.7719	69.554	67.9237	69.7766	75.4723	72.9258	76.8678	71.0916	70.4077	80.8572	75.5447	83.5087	77.6368
22	32	2	90.8526	90.538	87.5914	81.7126	89.8394	87.3548	96.1401	89.8393	88.417	8.51779	10.5363	14.2667	3.42894	7.06447	7.40117	-3.06326	-2.3492	-0.24341	55.1482	74.6391	75.3593	62.5814	41.6791	73.4175	69.465	80.0777	84.3251	76.6477	78.3535	77.4615	74.8789	76.8813	74.7702	74.0513	74.9961	76.3729	87.3295	88.5387	89.4426	89.3253	86.4023	89.2732	90.9788	97.3429	95.0935
22	32	2.47712	89.3633	89.1	88.3873	89.9834	85.5551	94.1824	81.9316	86.7096	89.6541	16.0711	13.6708	17.5956	14.2632	12.901	20.2523	8.4851	4.04813	11.8063	82.495	76.8949	100	75.2896	76.4534	97.122	68.8994	-17.6356	80.1845	82.111	79.8986	84.8905	81.167	81.4742	84.8903	81.8796	82.8324	88.4583	100	96.8562	100	99.7199	99.1319	100	100	99.5264	100
22	32	3	84.2141	89.1355	84.1328	85.3223	87.9353	92.1985	80.4799	89.0251	84.0574	25.9486	30.3771	29.815	27.746	30.6105	33.2292	29.2847	24.3965	26.0556	100	73.3112	100	93.7695	96.7919	99.3939	94.0192	85.3808	100	83.3942	84.64	83.8081	82.101	82.9633	85.7748	90.1549	85.5674	84.9684	100	100	100	100	100	100	100	100	100
22	32	3.47712	84.536	89.2687	83.1849	93.2334	92.7734	98.0617	84.4072	83.0722	82.2375	48.7795	54.4181	53.6476	55.4903	53.9097	54.8759	55.3917	56.523	53.0193	100	84.0857	100	100	100	100	100	100	100	82.7073	83.3423	86.7519	90.0222	87.7312	88.9554	85.3233	86.2952	86.1432	100	100	100	100	100	100	100	100	100
22	32	3.69897	92.8246	92.8246	93.1249	90.9563	96.8654	82.6987	83.1624	95.6853	84.268	66.138	65.3407	65.6301	64.1495	68.5296	69.3195		65.783	72.1025	94.0639	100	100	100	100	100	100	100	100	82.4566	89.5005	87.1589	86.837	87.6471	88.6264	88.2126	89.8107	86.9863	98.8921	100	100	100	100	100	100	100	100
