# Supplementary material for: Thermal and Herbicide Tolerances of Chromerid Algae and Their Ability to Form a Symbiosis With Corals
Source: Front Microbiol. 2019 Feb 12;10:173. doi: 10.3389/fmicb.2019.00173 (PMC6379472; doi:10.3389/fmicb.2019.00173)
Supplement: Table S10 — The uptake of five algal strains by Acropora tenuis larvae at three different temperatures and with 0 or 30 μg/L of diuron. [file Table_10.XLSX]

## Sheet: Sheet1
The uptake of five algal strains by Acropora tenuis larvae at three different temperatures and with 0 or 30 µg/L of diuron
Microalgal strain	Diuron concentration (µg/L)	Temperaure (°C)	Microalgae per larva
C. goreaui	0	27	119	628	27	41	656	717	397	693	1238	1534	170	622	1401	290	1124	414	1912	1535
C. velia1	0	27	2	6	12	3	0	0	0	0	2	0	0	0	6	1	49	28	5	3
C. velia2	0	27	2	6	4	0	10	4	1		0	15	32	0	5	7	5	2	6	7
V. brassicaformis	0	27	0	0	0	0	0	0	0	0	0	0	0	0	0	0	0	0	0	0
Unknown chromerid	0	27	0	0	7	0	0	0	0	0	0	0	3	0	0	0	0	0	0	0
C. goreaui	30	27	0	137	191	107	293	0	367	262	485	42	17	84	451	55	74	120	0	1
C. velia1	30	27	3	0	0	0	0	0	0	0	0	0	0	0	0	0	0	0	2	0
C. velia2	30	27	0	0	16	0	0	0	0	0	1	2	0	0	2	0	6	0	1	0
V. brassicaformis	30	27	0	0	0	0	0	0	0	0	0	0	0	0	0	0	0	0	0	0
Unknown chromerid	30	27	0	0	0	0	0	0	0	0	0	0	0	0	0	0	0	0	0	0
C. goreaui	0	30	0	0	0	0	4	9	0	0	1	0	0	0	0	1	0	0	24	3
C. velia1	0	30	0	0	0	0	0	0	2	1	0	0	4	8	0	3	0	2	0	0
C. velia2	0	30	1	2	1	0	8	0	11	3	7	8	18	21	1	6	25	1	20	8
V. brassicaformis	0	30	0	0	0	0	0	0	0	0	0	0	0	0	0	0	0	0	0	0
Unknown chromerid	0	30	5	0	1	0	0	0	4	0	8	0	2	0	5	0	0	0	0	0
C. goreaui	30	30	31	54	12	0	33	0	49	12	111	121	0	7	89	126	0	0	0	4
C. velia1	30	30	0	0	0	0	0	0	0	0	0	0	0	0	0	0	0	0	0	0
C. velia2	30	30	7	1	5	0	0	0	11	2	1	3	0	0	7	5	1	0	4	0
V. brassicaformis	30	30	0	0	0	0	0	0	0	0	0	0	0	0	0	0	0	0	0	0
Unknown chromerid	30	30	0	0	0	0	0	0	0	0	0	0	0	0	0	0	0	0	0	0
C. goreaui	0	31	0	0	0	0	0	1	0	0	0	0	0	0	5	0	0	5
C. velia1	0	31	0		0	0	0	0	0	0	0	0	0	0	0	0	0	0
C. velia2	0	31	0	0	1	2	0	0	0	0	3	0	2	1	4	2	2	0
V. brassicaformis	0	31	0	0	0	0	0	0	0	0	0	0	0	0	0	0	0	0
Unknown chromerid	0	31	0	0	0	0	6	0	3	0	0	0	0	0	0	0	0	0
C. goreaui	30	31	0	1	9	0	0	0	5		0	0	0	0	0	0	0	0	0	0
C. velia1	30	31	0	0	0	0	0	0	0	0	4	0	1	0	0	0	0	0	0	0
C. velia2	30	31	0	0	0	1	0	0	3	1	0	0	3	2	0	0	2	8	4	0
V. brassicaformis	30	31	0	0	0	0	0	0	0	0	0	0	0	0	0	0	0	0	0	0
Unknown chromerid	30	31	0	0	0	0	0	0	0	0	0	6	0	0	0	0	0	0	0	0
