# Supplementary material for: Thermal and Herbicide Tolerances of Chromerid Algae and Their Ability to Form a Symbiosis With Corals
Source: Front Microbiol. 2019 Feb 12;10:173. doi: 10.3389/fmicb.2019.00173 (PMC6379472; doi:10.3389/fmicb.2019.00173)
Supplement: Table S11 — The uptake of five algal strains by Acropora millepora larvae at three different temperatures and with 0 or 30 μg/L of diuron. [file Table_11.XLSX]

## Sheet: Sheet1
The uptake of five algal strains by Acropora millepora larvae at three different temperatures and with 0 or 30 µg/L of diuron
Microalgal strain	Diuron concentration (µg/L)	Temperaure (°C)	Microalgae per larva
C. goreaui	0	27	261	0	496	96	1498	391	19	13	348	120	400	69	904	864	1458	632	540	514
C. velia1	0	27	0	0	0	0	0	0	0	0	0	0	0	0	0	0	0	0	0	0
C. velia2	0	27	0	0	0	0	0	0	0	0	0	0	0	0	0	0	0	0	0	0
V. brassicaformis	0	27	0	0	0	0	0	0	0	0	0	0	0	0	0	0	0	0	0	0
Unknown chromerid	0	27	0	0	0	0	0	0	0	0	0	0	0	0	0	0	0	0	0	0
C. goreaui	30	27	9	0	34	0	310	58	52	686	36	0	0	0	363	8	0	0	0	82
C. velia1	30	27	0	0	0	0	0	0	0	0	0	0	0	0	0	0	0	1	4	0
C. velia2	30	27	0	0	0	0	0	0	2	0	0	0	0	0	0	0	0	0	0	0
V. brassicaformis	30	27	0	0	0	0	0	0	7	0	0	0	0	0	0	0	0	0	0	0
Unknown chromerid	30	27	0	0	0	8	2	1	0	0	0	0	6	0	0	0	0	0	0	0
C. goreaui	0	30	0	0	3	10	59	9	1	0	0	1	13	0	1	0	8	3	9	0
C. velia1	0	30	0	0	0	1	0	0	0	0	0	0	0	0	0	0	0	0	0	0
C. velia2	0	30	0	0	1	0	1	0	0	0	0	0	0	0	0	0	0	0	0	0
V. brassicaformis	0	30	0	0	0	0	0	0	0	0	0	0	0	0	0	0	0	0	0	1
Unknown chromerid	0	30	1	0	0	0	0	0	0	0	0	0	0	0	0	0	0	0	0	0
C. goreaui	30	30	51	0	0	3	0	0	0	4	0	0	0	0	0	0	9	0	0	0
C. velia1	30	30	2	0	0	0	0	0	0	0	0	0	0	0	0	0	1	0	0	0
C. velia2	30	30	0	0	8	0	0	0	0	0	6	0	0	0	0	0	0	0	0	0
V. brassicaformis	30	30	0	0	0	0	0	0	0	0	0	0	0	6	0	0	0	0	0	0
Unknown chromerid	30	30	0	0	0	0	0	0	0	4	0	0	0	0	0	0	0	0	0	0
C. goreaui	0	31	1	1	2	5	3	1	0	2	0	0	4	12	0	0	0	4	2	0
C. velia1	0	31	0	0	0	0	0	0	0	1	1	0	0	0	0		0	0	0	0
C. velia2	0	31	0	0	0	0	0	0	1	0	0	0	0	0	0	0	0	0	0	0
V. brassicaformis	0	31	0	0	0	0	0	0	15	0	0	0	0	0	0	0	0	0	0	0
Unknown chromerid	0	31	0	2	0	0	0	0	0	0	0	0	0	0	0	0	0	0	0	11
C. goreaui	30	31	0	0	2	1	0	1	0	2	0	0	0	0	0	0	2	1	0	0
C. velia1	30	31	4	0	0	0	0	0	0	0	0	0	1	0	0	0	0	0	0	0
C. velia2	30	31	0	0	0	0	0	0	0	0	0	0	0	0	0	0	1	0	0	0
V. brassicaformis	30	31	0	0	0	0	0	0	0	0	0	0	0	0	0	0	0	0	0	3
Unknown chromerid	30	31	0	0	0	0	0	0	0	0	0	0	0	0	5	0	0	0	0	0
